# Supplementary material for: Can the Norton Scale Score Be Used as an Adjunct Tool for Implantable Defibrillator Patient Selection? A Retrospective Single-Center Cohort Study
Source: J Clin Med. 2022 Dec 27;12(1):214. doi: 10.3390/jcm12010214 (PMC9821316; doi:10.3390/jcm12010214)
Supplement: Supplementary file 1 [file jcm-12-00214-s001.zip]

Archive with 1 entries (1 files):
- jcm-2052927-supplementary.pdf
